# Supplementary material for: Collective Genetic Interaction Effects and the Role of Antigen-Presenting Cells in Autoimmune Diseases
Source: PLoS One. 2017 Jan 12;12(1):e0169918. doi: 10.1371/journal.pone.0169918 (PMC5231276; doi:10.1371/journal.pone.0169918)
Supplement: S1 Table — (XLS) [file pone.0169918.s010.xls]

## Sheet: Sheet1
No.	SNP1	Locus	Genes	No.	SNP2	Locus	Genes	p-value
15	rs11571292	CTLA4		34	rs377763	MHC	NOTCH4	0.0011
42	rs2894254	MHC	HLA-DR HLA-DQ	86	rs756919	INS		0.0011
15	rs11571292	CTLA4		99	rs4767293	chr-12		0.0016
49	rs9268877	MHC	HLA-DQ	88	rs7118939	INS		0.0016
13	rs11571304	CTLA4		61	rs9276429	MHC	HLA-DQA2 HLA-DQB2	0.0021
13	rs11571304	CTLA4		62	rs9276431	MHC	HLA-DQA2 HLA-DQB2	0.0021
13	rs11571304	CTLA4		63	rs9276432	MHC	HLA-DQA2 HLA-DQB2	0.0026
13	rs11571304	CTLA4		67	rs241427	MHC	TAP2	0.0026
11	rs231790	CTLA4		77	rs2104286	IL2RA		0.0026
42	rs2894254	MHC	HLA-DR HLA-DQ	72	rs11256448		IL2RA	0.0026
45	rs3135377	MHC	HLA-DR HLA-DQ	93	rs705698	chr-12		0.0026
66	rs2857212	MHC	HLA-DQB2	97	rs1265566	chr-12		0.0026
35	rs9268230	MHC	HLA-DR HLA-DQ	100	rs17696736		chr-12	0.0037
3	rs1217227	PTPN22		39	rs9268403	MHC	HLA-DR HLA-DQ	0.0042
75	rs10905668	IL2RA		81	rs10902263	INS		0.0047
10	rs2488457	PTPN22		83	rs7928968	INS		0.0053
13	rs11571304	CTLA4		56	rs9275418	MHC	HLA-DR HLA-DQ	0.0058
76	rs10905669	IL2RA		81	rs10902263	INS		0.0058
3	rs1217227	PTPN22		40	rs9268418	MHC	HLA-DR HLA-DQ	0.0063
42	rs2894254	MHC	HLA-DR HLA-DQ	83	rs7928968	INS		0.0063
33	rs3131294	MHC	HLA-DR HLA-DQ	86	rs756919	INS		0.0068
78	rs10795791	INS		93	rs705698	chr-12		0.0079
37	rs910049	MHC	HLA-DR HLA-DQ	85	rs4929971	INS		0.0084
12	rs231797	CTLA4		77	rs2104286	IL2RA		0.009
4	rs1217200	PTPN22		19	rs6748358	CTLA4		0.095
